# Supplementary material for: The vacuolar fusion regulated by HOPS complex promotes hyphal initiation and penetration in Candida albicans
Source: Nat Commun. 2024 May 16;15:4131. doi: 10.1038/s41467-024-48525-5 (PMC11099166; doi:10.1038/s41467-024-48525-5)
Supplement: Supplementary file 12 — Source Data [file 41467_2024_48525_MOESM12_ESM.zip]

Archive with 19 entries (19 files):
- Source Data of Figure 1.docx
- Source Data of Figure 1.xlsx
- Source Data of Figure 2.docx
- Source Data of Figure 2.xlsx
- Source Data of Figure 3.docx
- Source Data of Figure 3.xlsx
- Source Data of Figure 4.docx
- Source Data of Figure 4.xlsx
- Source Data of Figure 5.docx
- Source Data of Figure 5.xlsx
- Source Data of Figure 6.docx
- Source Data of Figure 6.xlsx
- Source Data of Figure 7.docx
- Source Data of Figure 7.xlsx
- Source Data of Supplementary Figure 2.xlsx
- Source Data of Supplementary Figure 3.xlsx
- Source Data of Supplementary Figure 4.xlsx
- Source Data of Supplementary Figure 5.xlsx
- Source Data of Supplementary Figures.docx
