# Supplementary material for: The vacuolar fusion regulated by HOPS complex promotes hyphal initiation and penetration in Candida albicans
Source: Nat Commun. 2024 May 16;15:4131. doi: 10.1038/s41467-024-48525-5 (PMC11099166; doi:10.1038/s41467-024-48525-5)
Supplement: Supplementary file 12 — Source Data [file 41467_2024_48525_MOESM12_ESM.zip › Source Data of Figure 1.xlsx]

## Sheet: Fig 1b RPMI1640+10%FBS
Strains	SC5314	vam6Δ/Δ
Hyphal length (μm)	113.375	65.116
	68.689	74.712
	94.04	45.74
	76.682	59.781
	95.856	37.477
	79.945	59.875
	103.884	64.55
	73.6786	55.97
	114.198	61.455
	80.7003	78.719
	74.0556	35.724
	68.6774	58.196
	105.293	64.144
	89.781	58.451
	96.5667	31.843
	103.168	54.668
	77.084	65.089
	41.0177	48.1967
	93.8994	58.0029
	101.968	54.9932
	95.0264	48.1814
	71.2574	68.9474
	79.6103	58.7526
	89.3259	53.2495
	65.6652	60.8944
	101.846	65.3734
	61.5506	51.5008
	95.3668	55.635
	55.069	71.3025
	89.1907	69.4071
	98.4123	68.7885
	91.0035	78.6742
	102.459	69.0965
	79.5315	56.7219
	94.495	60.9928
	80.7124	65.1859
	72.7643	70.5584
	88.6591	62.6546
	94.3192	43.0965
	55.8541	34.9066
	63.08	33.8879
	102.769	33.2976
	103.399	37.2762
	92.9577	39.4417
	92.5649	39.4417
	97.6443	37.0428
	113.851	46.211
	99.2892	37.9577
	51.1893	41.1593
	109.849	38.5472

## Sheet: Fig 1b Spider
Strains	SC5314	vam6Δ/Δ
Hyphal length (μm)	125.055	71.358
	66.611	39.918
	117.498	68.175
	80.585	29.051
	150.639	53.118
	144.141	63.843
	82.236	66.517
	129.854	64.893
	119.475	59.208
	85.178	76.968
	101.417	36.996
	77.883	55.769
	115.222	61.152
	90.037	41.403
	108.709	64.627
	67.355	51.393
	118.388	50.516
	135.703	55.466
	107.515	41.064
	85.402	46.64
	125.789	38.521
	110.977	88.662
	37.708	67.568
	110.104	62.448
	74.709	69.667
	122.043	66.959
	101.771	41.118
	107.031	47.858
	126.704	60.302
	107.843	60.052
	73.062	73.241
	121.991	75.826
	60.147	97.472
	113.2	72.811
	133.766	69.902
	91.41	82.848
	141.516	39.832
	135.292	67.307
	77.212	58.827
	63.112	51.161
	100.725	71.672
	102.554	74.209
	126.749	65.014
	101.99	46.454
	107.945	67.298
	58.771	86.148
	107.327	57.447
	134.469	68.103
	105.525	39.225
	101.337	70.003

## Sheet: Fig 1c
	hyphae		first branching		secondary branching
Strains	SC5314	vam6Δ/Δ	SC5314	vam6Δ/Δ	SC5314	vam6Δ/Δ
counts	5	1	4	1	2	0
	3	1	0	1	0	0
	2	1	2	0	2	0
	1	2	1	1	0	0
	1	2	1	1	0	1
	6	1	2	1	2	0
	5	1	1	1	3	0
	9	1	3	0	3	1
	2	1	2	1	2	0
	2	1	2	1	1	0
	2	1	1	1	1	0
	1	1	0	1	0	0
	1	4	1	0	2	0
	2	3	1	1	2	0
	2	3	1	1	1	0
	1	3	1	1	1	3

## Sheet: Fig 1d
time (min)	Hyphal length (μm)
	SC5314						vam6Δ/Δ
22	0.289587	0.3072	0.369254	0.228966	0.64768	0
24	0.422195	0.4096	0.551424	0.64768	0.64768	0.2048
26	0.551424	0.72407	0.745472	1.00854	1.024	0.457933
28	1.2373	1.2331	0.825549	1.33509	1.56303	0.434483
30	1.56303	1.6512	1.04428	1.6512	1.88815	0.64768
32	1.61905	2.05824	1.33509	2.21522	2.21522	1.19859	0.522138	0.228966	1.2288	0.289587	0.369254	0.4096
34	1.967	2.39053	1.7408	2.4788	2.75722	1.6384	0.72407	0.289587	1.33509	0.738406	0.655667	0.522138
36	2.56	2.8118	2.048	2.97667	2.93407	1.6384	1.13101	0.3072	1.8686	1.19419	0.512	1.2331
38	2.78559	3.45436	2.78415	3.38381	3.57233	2.16013	1.16756	0.228966	2.26212	1.56303	0.597094	1.58966
40	3.2382	3.92479	3.4346	3.83683	4.07808	2.51034	1.14483	0.944128	2.69373	1.93208	0.825549	2.01185
42	3.60735	4.32149	3.9639	4.28872	4.8084	2.8118	1.9882	1.51194	3.3023	2.65646	1.16756	2.56
44	4.06129	5.14488	4.77553	4.82611	4.99354	3.08736	2.39053	1.87986	3.48314	2.89812	1.51194	2.91256
46	4.6892	5.85032	5.60415	5.14488	5.42249	3.55461	2.67028	2.24584	4.09723	3.4346	1.74981	3.15453
48	4.72484	6.39201	6.15926	5.36678	6.03556	4.05739	3.4816	2.51873	4.30572	3.83652	2.01185	3.25427
50	5.11283	6.76618	6.60009	5.67757	6.16059	4.47877	3.63633	3.02387	4.9152	3.84922	2.51034	4.05094
52	5.34549	7.75885	7.31034	6.1481	6.64207	5.00081	4.41149	3.39159	5.0218	4.51942	2.91256	4.12283
54	5.83772	8.20183	8.03563	6.23094	7.02669	5.2863	4.79427	3.93943	5.53339	4.70077	3.35432	4.37453
56	6.17554	8.68915	8.21217	6.58811	7.30071	5.74351	5.21441	4.1684	5.84038	5.0988	3.73729	4.95667
58	6.52309	9.30038	8.82893	7.39174	7.73151	6.11144	5.73163	4.53571	6.0416	5.58991	4.49864	5.44789
60	6.52309	9.62191	9.26444	7.59634	8.04465	6.70853	6.0286	5.06737	6.61094	6.22572	4.79119	5.51854
62	7.02689	10.563	9.94263	8.04731	8.29194	7.00897	6.64023	5.36115	7.24685	6.71293	5.12922	5.97238
64	7.53183	11.2353	10.1547	8.23531	8.9429	7.22995	7.06038	5.6492	7.46506	6.87165	5.65494	6.48581
66	7.9701	11.6569	10.8278	8.78305	9.41762	7.53111	7.39011	6.15189	7.58374	7.54422	6.07898	6.75594
68	8.34232	12.0173	11.1818	8.91156	9.39244	8.09738	7.09519	6.31572	7.94348	7.40485	6.57664	7.1423
70	8.85268	12.1039	11.7501	9.56375	9.88508	8.42875	7.41888	6.98173	8.4268	7.89023	6.94487	7.64662
72	9.43084	12.8176	12.4026	10.0094	10.2093	8.87306	7.93518	7.26098	8.99779	8.24443	7.58733	7.9104
74	10.0711	12.7995	12.606	10.1375	10.6233	9.13613	8.29379	7.49128	9.38824	8.59494	8.04628	8.32164
76	10.2221	13.3581	13.0815	10.6447	10.909	9.54645	8.46213	8.01925	9.71008	8.95017	8.50043	8.33649
78	10.5193	13.5723	13.8216	10.9833	11.1907	10.1042	9.1178	8.1749	9.5488	8.88852	8.83343	8.68096
80	10.8766	14.1771	14.0784	11.7289	12.073	10.4711	9.34339	8.66365	10.2445	9.09568	9.21754	8.88678
82	11.2254	14.6543	14.5442	12.3236	12.961	10.9545	9.92584	8.82831	10.5564	9.29147	9.75125	8.95877
84	11.6495	14.89	14.9276	12.6863	12.9911	11.4605	10.3045	9.53078	10.9975	9.74684	9.92041	9.38946
86	11.8933	15.3718	15.5215	13.4013	13.4682	12.1228	10.4593	9.65089	11.175	10.2631	10.2182	10.1103
88	12.5633	15.7168	16.0692	13.862	13.7059	12.413	10.8793	10.2471	11.5305	10.6646	10.4113	10.2967
90	12.8424	16.1277	16.3347	13.7097	14.0767	13.0717	11.283	10.6667	11.8485	11.1558	10.4284	10.74
92	13.2142	16.5213	16.6902	14.0056	14.0301	13.4118	11.5876	11.0281	12.3836	11.2977	10.8628	11.4508
94	13.6218	17.3304	17.0608	14.9444	14.5926	13.8207	11.8488	11.2626	13.1796	11.5116	10.8316	11.5089
96	13.7303	17.3277	17.4989	15.3555	15.5969	14.2406	11.8939	11.5597	13.375	11.599	11.0729	12.0323
98	14.0678	17.9226	17.8749	15.9457	15.6306	14.7212	12.5649	11.9941	13.2222	12.1409	11.0954	12.3238
100	14.5244	18.1183	18.4513	16.1734	16.013	15.4388	12.7955	12.4751	13.654	12.7372	11.4615	12.7997
102	14.6078	18.5426	18.5627	16.9493	16.2744	15.8433	13.0897	12.6246	13.8193	12.8234	11.9736	13.2083
104	15.2161	18.7336	19.2287	17.2145	16.7679	16.4044	13.4325	13.1881	14.1372	13.378	12.0677	13.2396
106	15.5023	19.609	19.4518	17.4046	17.4373	17.1366	13.7916	13.6451	14.6991	13.9075	12.681	13.6071
108	16.103	20.0193	19.9488	18.0181	17.7408	17.307	14.1662	14.0748	14.8139	14.3039	13.2912	13.9593
110	16.4336	20.6689	20.6036	18.1041	18.9365	17.4591	14.6494	14.2207	14.7599	14.3198	13.7161	14.1384
112	17.1277	21.2888	20.8701	17.9662	18.9474	17.3642	14.9865	14.8844	15.5311	14.5666	14.0933	14.4803
114	17.4089	21.951	21.2911	18.1021	18.9893	18.48	15.4167	14.8844	15.5447	14.9771	14.2616	14.8722

## Sheet: Fig 1d statistics
Residual effect	Estimate	STD	Z	Significant differences (P)	95% confidence interval
					Lower	Upper
Var(time=22)	0.258	0.176	1.465	0.143	0.068	0.984
Var(time=24)	0.056	0.04	1.411	0.158	0.014	0.225
Var(time=26)	0.047	0.028	1.712	0.087	0.015	0.148
Var(time=28)	0.142	0.082	1.726	0.084	0.046	0.443
Var(time=30)	0.213	0.124	1.709	0.087	0.068	0.67
Var(time=32)	0.178	0.074	2.389	0.017	0.078	0.404
Var(time=34)	0.175	0.073	2.39	0.017	0.077	0.397
Var(time=36)	0.325	0.134	2.42	0.016	0.145	0.73
Var(time=38)	0.418	0.172	2.427	0.015	0.186	0.938
Var(time=40)	0.424	0.174	2.431	0.015	0.189	0.949
Var(time=42)	0.477	0.195	2.447	0.014	0.214	1.064
Var(time=44)	0.482	0.197	2.448	0.014	0.217	1.074
Var(time=46)	0.594	0.243	2.449	0.014	0.267	1.322
Var(time=48)	0.656	0.268	2.449	0.014	0.295	1.46
Var(time=50)	0.622	0.254	2.449	0.014	0.279	1.384
Var(time=52)	0.751	0.306	2.449	0.014	0.337	1.671
Var(time=54)	0.833	0.34	2.449	0.014	0.374	1.855
Var(time=56)	0.809	0.33	2.449	0.014	0.363	1.801
Var(time=58)	0.851	0.348	2.448	0.014	0.382	1.895
Var(time=60)	0.918	0.375	2.448	0.014	0.412	2.044
Var(time=62)	1.263	0.516	2.448	0.014	0.567	2.812
Var(time=64)	1.301	0.532	2.448	0.014	0.584	2.898
Var(time=66)	1.354	0.553	2.448	0.014	0.608	3.016
Var(time=68)	1.21	0.494	2.449	0.014	0.544	2.693
Var(time=70)	1.118	0.457	2.448	0.014	0.502	2.489
Var(time=72)	1.295	0.529	2.448	0.014	0.581	2.885
Var(time=74)	1.133	0.463	2.447	0.014	0.509	2.525
Var(time=76)	1.206	0.492	2.448	0.014	0.541	2.685
Var(time=78)	1.159	0.473	2.449	0.014	0.521	2.581
Var(time=80)	1.171	0.478	2.449	0.014	0.526	2.607
Var(time=82)	1.25	0.51	2.449	0.014	0.561	2.782
Var(time=84)	1.121	0.458	2.449	0.014	0.504	2.496
Var(time=86)	1.128	0.461	2.448	0.014	0.506	2.511
Var(time=88)	1.114	0.455	2.448	0.014	0.5	2.481
Var(time=90)	1.079	0.441	2.449	0.014	0.485	2.403
Var(time=92)	1.143	0.467	2.448	0.014	0.513	2.546
Var(time=94)	1.348	0.551	2.449	0.014	0.606	3.002
Var(time=96)	1.272	0.52	2.448	0.014	0.571	2.833
Var(time=98)	1.29	0.527	2.448	0.014	0.579	2.873
Var(time=100)	1.207	0.493	2.448	0.014	0.542	2.688
Var(time=102)	1.206	0.493	2.446	0.014	0.541	2.688
Var(time=104)	1.163	0.476	2.444	0.015	0.522	2.593
Var(time=106)	1.197	0.489	2.447	0.014	0.537	2.666
Var(time=108)	1.108	0.453	2.447	0.014	0.497	2.469
Var(time=110)	1.34	0.548	2.443	0.015	0.6	2.988
Var(time=112)	1.465	0.599	2.447	0.014	0.658	3.264
Var(time=114)	1.549	0.634	2.443	0.015	0.694	3.454

## Sheet: Fig 1g
	SC5314	vam6Δ/Δ
Biofilm formation (%)	113.04	77.84
	86.62	96.85
	100.36	77.69
