# Supplementary material for: The vacuolar fusion regulated by HOPS complex promotes hyphal initiation and penetration in Candida albicans
Source: Nat Commun. 2024 May 16;15:4131. doi: 10.1038/s41467-024-48525-5 (PMC11099166; doi:10.1038/s41467-024-48525-5)
Supplement: Supplementary file 12 — Source Data [file 41467_2024_48525_MOESM12_ESM.zip › Source Data of Figure 2.xlsx]

## Sheet: Fig 2i-RPMI1640+10%FBS
Strains	SC5314	vam6Δ/Δ	vps41Δ/Δ	ypt72Δ/Δ
Hyphal length (μm)	121.789	62.799	70.018	62.086
	101.525	69.068	63.774	51.56
	84.257	53.807	73.463	63.749
	97.847	51.259	48.034	42.616
	112.602	63.222	70.134	45.325
	79.79	56.472	59.965	51.346
	92.716	69.498	67.63	52.676
	50.82	75.859	32.196	59.401
	111.61	58.532	53.18	40.896
	130.686	67.779	61.677	60.928
	71.851	53.632	45.562	48.221
	97.04	49.51	61.676	57.974
	45.104	32.339	61.391	45.498
	80.687	70.623	65.819	41.643
	111.506	70.919	27.443	54.379
	101.046	66.709	37.779	31.475
	78.9	63.744	39.88	36.131
	66.994	5.067	68.76	43.983
	70.169	45.147	67.623	49.889
	63.786	56.21	43.904	49.171
	103.252	36.672	59.02	41.558
	87.292	38.977	50.602	37.562
	82.151	65.688	47.855	61.643
	86.112	61.373	43.78	49.767
	72.032	47.599	45.445	50.491
	71.673	44.329	52.433	55.233
	68.513	53.983	81.355	73.199
	79.294	42.28	40.687	50.352
	68.882	71.125	59.635	39.117
	73.607	68.213	69.853	44.87
	103.903	32.414	65.01	56.437
	82.567	72.581	56.393	43.657
	91.117	73.165	73.922	76.548
	72.661	66.128	40.555	52.84
	121.223	60.483	59.313	58.774
	96.721	31.166	65.532	34.186
	120.281	36.156	48.984	42.514
	105.541	43.132	45.909	41.45
	103.11	52.442	34.953	30.574
	108.34	43.204	63.599	50.449
	122.242	34.349	64.5	69.468
	89.361	28.114	57.332	41.949
	96.932	58.143	77.504	62.98
	91.736	39.041	72.891	44.113
	91.423	38.617	57.958	46.622
	73.423	38.789	62.395	65.566
	93.786	42.355	74.482	54.078
	75.528	36.881	60.803	46.872
	93.532	53.61	66.178	49.699
	116.827	67.138	75.332	33.86

## Sheet: Fig 2i-Spider
Strains	SC5314	vam6Δ/Δ	vps41Δ/Δ	ypt72Δ/Δ
Hyphal length (μm)	111.413	87.315	54.618	65.481
	98.503	75.903	67.741	73.354
	101.685	74.537	56.975	39.537
	84.706	47.774	71.248	38.859
	113.304	55.955	71.467	79.548
	126.68	72.803	42.081	38.562
	91.288	81.609	62.198	63.184
	73.033	1.379	77.46	70.464
	50.646	53.694	73.426	55.517
	84.967	78.122	65.081	62.025
	72.948	70.24	75.687	51.197
	59.14	52.381	44.565	49.337
	77.281	85.302	44.542	62.625
	95.93	72.573	48.117	67.005
	85.924	42.675	46.994	66.913
	78.911	49.596	58.965	78.906
	86.146	68.809	61.082	81.784
	107.745	58.183	66.338	59.061
	101.489	65.769	84.46	43.665
	94.306	89.273	52.972	58.924
	94.768	56.498	45.09	49.225
	69.937	63.682	67.063	69.258
	81.938	67.113	63.443	49.736
	90.939	55.377	89.841	65.729
	100.408	51.771	56.587	48.622
	115.947	46.814	47.212	81.737
	103.779	59.737	44.611	74.779
	96.931	69.124	71.022	77.319
	115.27	78.759	9.35	64.939
	126.155	43.855	50.035	59.987
	106.518	43.923	68.935	47.638
	134.783	54.044	58.851	27.4
	102.116	52.418	79.535	64.894
	60.391	68.052	44.106	62.252
	72.68	85.768	64.191	51.662
	104.861	52.566	65.266	78.038
	63.101	75.111	87.099	70.658
	76.209	57.009	60.312	67.304
	77.115	58.418	70.482	48.194
	92.545	74.602	52.452	74.638
	82.768	61.879	49.323	54.993
	87.716	53.56	41.577	66.943
	76.806	52.467	40.995	55.63
	65.215	45.671	47.739	66.789
	94.956	54.613	72.506	54.288
	92.283	49.876	59.571	63.119
	97.274	39.207	75.48	72.744
	99.085	53.994	55.55	70.394
	111.858	55.983	67.75	57.177
	76.614	67.304	51.872	48.904

## Sheet: Fig 2k
Strains	Length (mm)
	P			C
SC5314	3.677	3.598	3.571	2.765	2.857	2.672
vam6Δ/Δ	0.309	0.692	0.334	6.354	6.084	6.15
vps41Δ/Δ	1.618	1.352	1.454	2.806	2.974	2.794
ypt72Δ/Δ	1.494	1.342	1.439	3.13	2.971	3.068

## Sheet: Fig 2l
Strains	Length (mm)
	P			C
SC5314	3.333	3.333	3.341	6	5.782	6.444
vam6Δ/Δ	0	0	0	8.447	9.114	8.889
vps41Δ/Δ	0	0	0	6.735	7.146	7.143
ypt72Δ/Δ	0	0	0	7.143	7.347	7.755

## Sheet: Fig 2n-RPMI1640+10%FBS
Strains	Length (mm)
	Width			Depth
SC5314	11.668	11.025	10.036	3.25	3.54	2.307
vam6Δ/Δ	3.133	3.58	3.406	0.65	0.422	0.584
vps41Δ/Δ	6.175	6.888	6.733	1.711	1.79	1.05
ypt72Δ/Δ	6.549	6.493	5.956	1.559	1.866	1.347

## Sheet: Fig 2n-Spider
Strains	Length (mm)
	Width			Depth
SC5314	15.012	14.175	14.513	5.228	5.813	4.684
vam6Δ/Δ	6.119	6.428	6.173	0.98	0.878	1.171
vps41Δ/Δ	11.857	11.497	11.348	1.779	1.549	1.768
ypt72Δ/Δ	12.158	12.696	10.932	1.891	2.037	1.908
