# Supplementary material for: The vacuolar fusion regulated by HOPS complex promotes hyphal initiation and penetration in Candida albicans
Source: Nat Commun. 2024 May 16;15:4131. doi: 10.1038/s41467-024-48525-5 (PMC11099166; doi:10.1038/s41467-024-48525-5)
Supplement: Supplementary file 12 — Source Data [file 41467_2024_48525_MOESM12_ESM.zip › Source Data of Figure 3.xlsx]

## Sheet: Fig 3a-6 hours
Strains	SC5314	vam6Δ/Δ	vps41Δ/Δ	ypt72Δ/Δ
LDH release rate (%)	21.749	11.926	10.3487	11.7463
	16.0189	12.0857	11.4468	10.3088
	13.2238	8.97112	11.6465	10.8279

## Sheet: Fig 3a-9 hours
Strains	SC5314	vam6Δ/Δ	vps41Δ/Δ	ypt72Δ/Δ
LDH release rate (%)	30.0346	16.6578	14.4017	15.939
	31.9713	16.6378	17.0571	16.4581
	35.565	18.4746	18.1752	15.5597

## Sheet: Fig 3c-3 hours
Strains	SC5314	vam6Δ/Δ	vps41Δ/Δ	ypt72Δ/Δ
% of PI+ cells	18.3727	7.87402	6.56168	2.62467
	7.87402	2.62467	6.56168	6.56168
	11.811	6.56168	5.24934	2.62467
	13.1234	5.24934	3.93701	6.56168
	20.9974	7.87402	3.93701	5.24934

## Sheet: Fig 3c-6 hours
Strains	SC5314	vam6Δ/Δ	vps41Δ/Δ	ypt72Δ/Δ
% of PI+ cells	33.557	20.1342	10.0671	10.0671
	36.9128	16.7785	10.0671	10.0671
	23.4899	20.1342	13.4228	16.7785
	30.2013	23.4899	6.71141	10.0671
	16.7785	13.4228	6.71141	13.4228

## Sheet: Fig 3d
Days post infection	Number of survival mouse
	SC5314	vam6Δ/Δ	vps41Δ/Δ	ypt72Δ/Δ
0	10	10	10	10
6	10		10
7	8
8	7
9	4
10	2
11	1
13		10
21		9	9	10

## Sheet: Fig 3e-urea
Strains	SC5314	vam6Δ/Δ	vps41Δ/Δ	ypt72Δ/Δ
Urea (μM)	12.24	9.09	7.17	9.39
	13.11	7.71	9.24	9.99
	15.39	7.26	7.95	9.06
	12.72	7.68	7.53	10.5
	16.05	10.14	7.47	9.63

## Sheet: Fig 3f-creatinine
Strains	SC5314	vam6Δ/Δ	vps41Δ/Δ	ypt72Δ/Δ
creatinine (μM)	16.89	9.57	15.3	12.18
	18.33	14.31	10.17	16.32
	26.1	16.32	11.85	13.89
	18.57	10.71	9.27	13.23
	21.24	8.52	14.34	13.95

## Sheet: Fig 3g-CFU of kidneys
Strains	SC5314	vam6Δ/Δ	vps41Δ/Δ	ypt72Δ/Δ
Log10(CFU/g)	6.64187	6.14412	6.02816	6.15801
	6.92528	5.96471	5.87406	5.5673
	6.15951	4.72901	5.28038	4.18681
	6.36752	5.01707	4.21145	4.38014
	6.57785	4.57994	3.80607	5.86811

## Sheet: Fig 3i-hyphal length in kidneys
Strains	SC5314	vam6Δ/Δ	vps41Δ/Δ	ypt72Δ/Δ
Hyphal length (μm)	52.597	16.748	15.85	26.832
	32.562	19.062	23.623	17.307
	30.626	14.661	13.268	21.955
	28.311	10.053	20.473	14.344
	63.553	11.548	14.362	35.208
	24.692	15.29	17.64	40.178
	36.459	14.164	19.613	26.214
	24.381	10.172	17.814	25.199
	32.496	22.585	15.346	52.64
	46.176	12.747	24.393	15.474
	35.943	11.722	21.422	15.447
	41.362	15.486	26.45	15.637
	33.849	21.726	34.392	20.909
	31.025	20.48	24.861	33.282
	50.276	13.751	25.555	16.302
	34.947	19.031	26.603	22.228
	30.222	14.636	17.798	17.282
	33.601	20.813	26.829	34.517
	42.477	23.262	41.779	23.358
	28.982	14.48	40.312	17.731
	34.74	17.574	40.692	27.281
	30.783	17.086	25.367	39.985
	28.833	14.048	30.622	25.061
	25.702	17.598	37.529	24.615
	27.255	20.369	37.093	24.814
	44.466	13.673	24.163	24.158
	33.056	13.646	17.717	24.651
	26.582	27.505	30.031	28.948
	22.964	32.783	21.725	36.893
	38.214	15.814	15.053	33.428

## Sheet: Fig 3l-CFU of skin
Strains	SC5314	vam6Δ/Δ	vps41Δ/Δ	ypt72Δ/Δ
Log10(CFU/cm2)	5.57902	4.48781	4.18397	4.49025
	5.53776	3.92008	4.69048	4.51697
	4.66645	4.79337	4.27154	3.88456
	4.81894	4.99029	4.56843	4.41229
	5.76927	3.95777	3.70005	4.23667

[truncated: 1 more sheets: Fig 3n-hyphal length in skin]
