# Supplementary material for: The vacuolar fusion regulated by HOPS complex promotes hyphal initiation and penetration in Candida albicans
Source: Nat Commun. 2024 May 16;15:4131. doi: 10.1038/s41467-024-48525-5 (PMC11099166; doi:10.1038/s41467-024-48525-5)
Supplement: Supplementary file 12 — Source Data [file 41467_2024_48525_MOESM12_ESM.zip › Source Data of Figure 4.xlsx]

## Sheet: Fig 4c-Rapamycin
Rapamycin	Length (mm)
	W					D
Control	14.118	13.699	14.741	14.12	13.788	4.654	4.744	4.641	5.453	5.159
5 nM	12.188	12.071	11.586	11.722	12.739	2.974	2.742	2.857	2.723	3.549
10 nM	9.673	9.404	8.99	9.841	9.058	2.116	2.205	2.43	2.293	2.418

## Sheet: Fig 4d
Genes	2^(-ΔΔCt)
	SC5314			GTR1OE-vam6Δ/Δ
GTR1	1.01945	1.15308	0.85259	17.8081	11.8148	14.6268
TOR1	1.67136	1.32656	0.45582	13.0983	3.67518	4.72771

## Sheet: Fig 4f
mediums	Ratio of germination(%)
	SC5314			vam6Δ/Δ			GTR1OE-vam6Δ/Δ
Spider	44.1176	33.7662	56.4706	13.8298	20.9876	21.5686	40.3846	34.8214	47.541
RPMI1640 +FBS(10%)	47.3684	59.4595	63.6364	10.2564	23.5294	19.2771	31.5789	37.963	47.2727

## Sheet: Fig 4g
2 hours
Hyphal length (mm)	SC5314	Spider	46.169	45.411	42.553	56.289	44.155	64.581	57.22	32.231	45.486	41.973	51.052	62.749	48.833	65.251	45.416	41.332	70.951	37.284	39.853	43.361	43.187	50.758	50.526	71.852	72.491	69.181	38.393	54.593	58.908	44.662	54.166	41.204	52.609	50.332	53.707	60.731	62.534	68.842	69.218	55.099	56.677	47.122	47.641	56.378	59.69	62.114	55.112
		RPMI1640 +10%FBS	55.193	50.596	52.298	55.051	54.861	42.617	47.675	50.279	36.632	51.649	63.798	59.062	61.605	45.159	51.224	53.384	57.5	49.083	66.17	37.24	54.64	51.68	51.507	52.1	34.251	45.266	34.964	44.095	56.086	56.807	47.675	55.833	66.826	69.9	59.702	50.849	38.127	56.779	53.564	51.608	56.937	54.317	56.538	50.792	53.044	60.928	29.237
	vam6Δ/Δ	Spider	27.128	34.237	49.622	45.511	31.637	31.485	42.739	33.265	31.245	47.335	38.618	54.091	45.524	46.238	44.613	49.01	34.537	22.742	41.506	46.559	48.329	39.8	47.086	31.151	53.202	30.021	35.984	34.541	40.092	50.751	40.035	21.595	31.357	28.562	32.695	52.422	38.253	36.45	52.936	37.963	45.268	57.292	42.79	33.591	47.172	42.962	44.62
		RPMI1640 +10%FBS	46.211	30.818	32.126	27.423	34.356	34.12	43.763	34.354	44.087	36.425	32.928	29.252	36.508	41.981	40.939	25.37	45.46	37.054	21.958	38.84	40.447	39.636	42.158	38.79	40.017	49.07	27.631	36.934	39.242	28.371	46.018	43.073	35.5	40.587	38.89	31.728	37.727	42.673	35.058	47.333	44.793	38.174	32.751	34.41	36.749	42.547	29.12
	GTR1OE-vam6Δ/Δ	Spider	46.469	52.2	46.571	41.335	44.412	32.429	46.619	37.558	55.29	44.104	52.844	47.276	52.232	45.084	46.794	46.36	39.535	48.11	47.423	45.473	58.924	45.398	49.676	38.651	43.144	48.011	41.699	50.646	53.28	42.317	41.856	43.479	48.563	52.179	52.418	44.696	38.226	48.051	42.24	54.331	44.312	45.109	47.606	41.902	49.591	44.744	50.48
		RPMI1640 +10%FBS	40.779	48.137	47.972	50.575	49.623	45.574	40.111	56.473	42.704	45.733	29.122	42.088	43.322	42.695	51.724	50.508	38.883	48.573	45.717	43.278	55.171	49.483	50.433	57.281	48.834	33.344	37.355	48.2	44.248	56.798	52.76	51.011	45.986	43.752	41.715	41.794	33.369	38.208	46.871	39.727	44.809	29.048	50.589	41	38.343	44.546	45.303
[truncated: 3 more columns]

## Sheet: Fig 4h-RPMI1640+10%FBS
Strains	Length (mm)
	W			D
SC5314	11.159	10.895	7.508	3.244	3.191	3.163
vam6Δ/Δ	3.139	3.241	3.039	0.656	0.669	0.853
GTR1OE-vam6Δ/Δ	6.005	6.534	6.416	2.727	1.816	2.305

## Sheet: Fig 4h-Spider
Strains	Length (mm)
	W			D
SC5314	13.726	14.196	14.185	4.818	5.222	4.217
vam6Δ/Δ	7.878	7.812	7.843	1.76	1.276	0.98
GTR1OE-vam6Δ/Δ	9.103	12.12	13.181	2.01	1.621	2.002
