# Supplementary material for: The vacuolar fusion regulated by HOPS complex promotes hyphal initiation and penetration in Candida albicans
Source: Nat Commun. 2024 May 16;15:4131. doi: 10.1038/s41467-024-48525-5 (PMC11099166; doi:10.1038/s41467-024-48525-5)
Supplement: Supplementary file 12 — Source Data [file 41467_2024_48525_MOESM12_ESM.zip › Source Data of Figure 5.xlsx]

## Sheet: Fig 5f-24h
Strains	Length (mm)
	Spider				Spider +10 mM CaCl2
SC5314	0.584	0.465	0.436	0.62	0.772	0.832	0.654	0.93
vam6Δ/Δ	0.238	0.129	0.149	0.25	0.248	0.22	0.287	0.47
vps41Δ/Δ	0.139	0.307	0.089	0.12	0.178	0.291	0.228	0.38
ypt72Δ/Δ	0.269	0.168	0.159	0.28	0.178	0.238	0.188	0.44

## Sheet: Fig 5f-48h
Strains	Length (mm)
	Spider				Spider +10 mM CaCl2
SC5314	1.531	1.745		1.85	1.654	1.634	1.771	1.75
vam6Δ/Δ	0.475	0.383	0.358			0.515	0.654	0.77
vps41Δ/Δ	0.396	0.462	0.328			0.515	0.634	0.68
ypt72Δ/Δ	0.535	0.488		0.58		0.486	0.585	0.88

## Sheet: Fig 5f-120h
Strains	Length (mm)
	Spider				Spider +10 mM CaCl2
SC5314	4.497	4.299	4.634	5.2	4.021	3.827	4.26	5.04
vam6Δ/Δ	1.782	1.486	1.763	2.14	1.709	1.644	1.379	2.14
vps41Δ/Δ	1.505	1.665	1.724	2.37	1.624	1.605	1.479	2.29
ypt72Δ/Δ	1.743	1.77	1.861	2.62	1.785	2	1.716	3.23

## Sheet: Fig 5h-Spider+CaCl2
Strains	Hyphae invasion ratio(%) in 0.5% agar													Hyphae invasion ratio(%) in 1% agar													Hyphae invasion ratio(%) in 2% agar
SC5314	93.63	70.48	71.18	100.75	100.75	115.89	120.85	65.52	105.69	105.69	105.82	116.76	126.99	105.26	90.92	90.79	105.21	100.5	110.17	119.6	114.89	95.71	86.13	76.55	105.38	98.88	76.43	76.61	81.68	107.03	107.03	96.99	117.07	102.01	106.95	108.08	91.86	122.3	105.97
vam6Δ/Δ	50.33	25.16	25.66	55.34	56.9	64.47	40.2	25.58	40.59	30.2	35.24	50.33	82.27	38.59	33.82	43.33	47.89	43.42	47.89	38.46	38.21	9.58	23.92	19.13	29.11	63.75	20.37	20.37	25.98	45.98	46.25	35.68	30.92	40.7	8.14	25.48	20.37	21.01	32.08
vps41Δ/Δ	35.24	25.16	20.12	60.3	45.42	70.48	45.42	25.06	35.24	40.28	36.65	30.2	65.73	28.71	23.92	38.59	38.21	38.21	33.75	43.18	47.89	14.34	23.92	14.34	33.5	62.38	21.01	20.37	25.48	35.68	35.68	45.98	30.65	35.94	16.25	20.37	15.27	18.37	23.78
ypt72Δ/Δ	35.58	20.12	15.92	65.52	60.56	56.9	40.2	45.42	30.2	40.28	56.28	55.36	81.15	27.07	43.33	29.11	43.18	43.18	38.21	43.18	52.61	14.34	24.39	9.58	28.71	71.76	15.27	21.01	15.27	40.7	35.94	50.47	30.65	35.68	8.14	31	20.37	18.37	33.54

## Sheet: Fig 5j-RPMI1640+10%FBS
Strains	Hyphae invasion ratio(%) in 0.5% agar							Hyphae invasion ratio(%) in 1% agar							Hyphae invasion ratio(%) in 2% agar
SC5314	105.74	95.07	109.23	81.86	95.55	108.1	104.45	87.03	98.55	104	98.55	105.27	109.11	97.49	106.65	86.82	92.28	92.28	106.89	109.99	105.1
vam6Δ/Δ	61.49	68.22	68.31	60.75	59.52	82.5	50.72	49.24	46.27	63.42	59.9	59.02	61.11	65.25	42.22	54.22	57.83	54.33	46.93	49.61	42.44
vps41Δ/Δ	61.39	57.99	61.39	54.68	37.64	36.9	39.37	56.28	42.36	52.88	59.8	32.99	43.14	33.86	43.52	50.59	57.83	50.73	26.07	25.68	26.07
ypt72Δ/Δ	61.39	71.63	62.62	61.49	34.98	48.84	54.13	59.9	56.39	59.9	63.31	56.75	53.53	53.28	48.34	43.52	54.22	50.59	39.45	50.4	41.79
