# Supplementary material for: The vacuolar fusion regulated by HOPS complex promotes hyphal initiation and penetration in Candida albicans
Source: Nat Commun. 2024 May 16;15:4131. doi: 10.1038/s41467-024-48525-5 (PMC11099166; doi:10.1038/s41467-024-48525-5)
Supplement: Supplementary file 12 — Source Data [file 41467_2024_48525_MOESM12_ESM.zip › Source Data of Figure 6.xlsx]

## Sheet: Fig 6b
Strains	SC5314	vam6Δ/Δ	GTR1OE-vam6Δ/Δ
% of PI+ cells	27.46	18.45	28.75
	32.14	25.49	32.53
	36.99	31.43	35.44
	35.42	21.7	37.84
	34.65	13.54	27.37

## Sheet: Fig 6c
Strains	SC5314	vam6Δ/Δ	GTR1OE-vam6Δ/Δ
LDH release rate (%)	19.706	13.45	19.024
	20.954	10.571	17.443
	20.072	12.784	17.16

## Sheet: Fig 6d
Days post infection	Number of survival mouse
	SC5314	vam6Δ/Δ	GTR1OE-vam6Δ/Δ
0	10	10	10
6	10
7	6
10	1
11			10
12		10
14		9	9

## Sheet: Fig 6e-CFU in kidney
Strains	SC5314	vam6Δ/Δ	GTR1OE-vam6Δ/Δ
Log10(CFU/g)	5.34099	5.15426	5.33188
	5.68525	5.27595	5.08144
	5.38032	5.19627	5.24643
	5.4612	4.87031	4.80384
	5.58569	5.06131	4.82637

## Sheet: Fig 6g-hyphal length in kidney
Strains	SC5314	vam6Δ/Δ	GTR1OE-vam6Δ/Δ
Hyphal length (μm)	111.365	32.496	33.47
	73.018	35.815	28.946
	47.504	39.232	26.729
	50.835	40.196	25.477
	43.048	41.006	54.355
	44.352	19.672	31.063
	68.57	27.307	36.671
	68.036	48.606	24.325
	70.889	70.555	25.493
	54.766	28.968	34.801
	49.996	30.125	26.016
	99.137	41.953	30.946
	50.877	40.114	36.937
	46.031	24.255	32.621
	45.67	26	49.579
	42.979	23.014	45.257
	69.023	34.035	40.296
	31.776	31.878	22.827
	39.4	23.431	31.288
	52.668	17.163	18.333

## Sheet: Fig 6i-CFU in skin
Strains	SC5314	vam6Δ/Δ	GTR1OE-vam6Δ/Δ
Log10(CFU/cm2)	5.00777	3.81657	3.56651
	4.5487	3.02215	3.2889
	4.83141	4.06997	3.9492
	4.08687	3.45192	3.60708
	5.55035	4.82838	3.75386

## Sheet: Fig 6k-hyphal length in skin
Strains	SC5314	vam6Δ/Δ	GTR1OE-vam6Δ/Δ
Hyphal length (μm)	47.076	22.124	30.923
	37.461	31.549	29.181
	39.102	33.044	32.618
	51.334	43.318	32.686
	45.501	21.035	23.569
	74.689	26.023	28.516
	50.494	21.591	24.18
	32.009	28.908	29.894
	43.486	19.901	21.956
	53.821	34.886	54.25
	39.34	46.033	53.764
	49.635	49.321	33.846
	52.371	32.828	23.249
	40.96	40.065	29.006
	43.04	41.474	38.888
	37.577	31.922	34.36
	30.523	23.711	60.859
	50.669	20.801	51.198
	29.017	40.751	22.226
	45.872	21.381	29.385
