# Supplementary material for: The vacuolar fusion regulated by HOPS complex promotes hyphal initiation and penetration in Candida albicans
Source: Nat Commun. 2024 May 16;15:4131. doi: 10.1038/s41467-024-48525-5 (PMC11099166; doi:10.1038/s41467-024-48525-5)
Supplement: Supplementary file 12 — Source Data [file 41467_2024_48525_MOESM12_ESM.zip › Source Data of Figure 7.xlsx]

## Sheet: Fig 7a
mediums	Ratio of germination(%)
	SC5314						vam6Δ/Δ						vac8Δ/Δ
Spider	36.0294	43.2749	40.5983	40.4145	39.1753	43.9306	27.7778	29.1139	27.6316	33.75	28.6765	24.4094	32.7731	23.1482	23.0769	26.4151	42.5926	27.6923
RPMI1640 +FBS(10%)	35.0746	39.1304	64.1791	44.5312	38.7097	46.4789	18.4615	16.2791	28.0702	31.25	27.7778	20	21.875	30.4878	31.5217	25	30.9278	26.6667

## Sheet: Fig 7b
2 hours			SC5314
Hyphal length (mm)	SC5314	Spider	50.553	44.814	38.781	37.057	51.029	42.509	41.105	46.255	42.898	44.157	49.279	34.37	46.516	49.81	46.848	50.77	37.694	44.848	32.602	36.337	43.717	35.498	42.125	42.607	58.851	43.171	40.861	48.428	47.941	48.54	40.604	54.36	50.008	41.564	47.381	47.857	63.263	35.521	46.142	40.844	49.164	45.725	46.015	51.052	43.399	44.788	46.705
		RPMI1640 +10%FBS	37.308	48	54.601	43.171	40.871	38.711	34.445	41.563	38.715	46.174	42.94	47.242	38.557	51.028	39.065	31.692	39.275	44.501	42.798	37.109	35.922	32.417	41.395	45.72	45.636	43.89	46.51	45.242	44.48	38.205	49.607	45.321	54.5	40.875	42.764	41.295	48.733	44.541	45.116	37.343	42.779	47.344	47.973	48.659	42.36	43.219	37.46
	vam6Δ/Δ	Spider	19.889	22.314	16.526	21.015	19.385	28.244	26.846	25.326	27.563	24.907	30.218	25.603	24.477	22.15	38.17	20.973	22.635	28.2	25.097	27.575	26.929	29.343	29.91	26.952	29.04	25.911	20.039	31.94	30.098	28.566	33.034	27.441	25.259	20.544	27.414	29.864	33.293	25.738	24.66	24.276	27.377	27.445	22.506	27.355	25.112	21.382	25.361
		RPMI1640 +10%FBS	26.143	30.824	21.56	18.529	25.332	25.332	27.793	23.921	23.598	28.187	24.916	22.172	20.522	25.065	19.944	28.594	28.21	25.465	25.478	31.779	27.067	26.816	26.062	23.183	29.59	19.776	24.076	28.386	31.582	22.995	24.882	21.531	27.197	28.742	26.544	27.107	31.506	21.523	28.071	22.188	28.869	30.549	33.722	25.263	26.577	27.015	27.354
	vac8Δ/Δ	Spider	23.209	25.556	23.982	31.137	28.04	27.923	27.109	26.207	25.48	34.246	29.335	27.424	27.336	26.03	22.471	25.43	35.014	32.685	28.762	25.602	29.833	26.365	29.132	29.421	20.828	33.241	29.813	20.721	26.974	26.363	23.585	29.037	25.641	27.955	29.211	23.322	30.918	23.683	32.274	26.593	30.334	23.321	28.818	31.982	33.128	22.534	23.875
		RPMI1640 +10%FBS	26.967	36.204	28.137	27.516	27.013	29.142	40.761	31.788	20.26	40.27	28.935	28.538	32.749	35.527	29.267	30.184	24.191	30.09	33.227	37.425	32.109	37.802	30.719	27.912	30.125	30.894	34.309	34.304	26.183	32.895	29.14	26.965	31.562	33.107	31.943	23.037	36.434	28.339	26.717	34.71	28.425	32.672	33.684	30.582	36.826	27.543	26.946
[truncated: 3 more columns]

## Sheet: Fig 7c
4 hours			SC5314
Hyphal length (mm)	SC5314	Spider	108.603	97.165	90.612	120.025	90.799	105.543	75.829	88.656	99.495	96.339	103.516	82.677	99.989	89.647	86.799	95.854	109.488	107.953	106.947	41.163	98.92	93.411	99.212	95.615	110.38	84.672	91.777	96.122	79.493	77.84	94.818	102.045	97.39	106.373	110.372	81.372	66.946	91.948	77.567	91.788	56.779	103.395	90.515	79.853	109.594	92.313	99.318
		RPMI1640 +10%FBS	93.179	102.796	49.118	77.413	74.449	66.493	87.046	70.539	88.333	74.185	83.47	89.99	92.92	110.395	88.606	78.904	52.202	86.417	87.328	97.481	85.823	71.364	89.011	94.08	59.783	82.915	95.53	93.992	91.16	111.447	89.976	91.803	101.805	101.777	94.141	110.207	85.311	102.978	109.829	100.583	102.811	96.11	103.136	104.965	97.462	100.425	100.215
	vam6Δ/Δ	Spider	66.428	56.25	43.103	55.925	62.929	54.172	50.012	57.406	65.946	72.374	50.019	50.736	56.878	53.512	45.216	51.432	67.892	55.209	61.576	54.621	56.431	48.418	68.3	66.074	42.977	47.919	55.829	52.939	46.956	53.613	63.343	47.518	59.642	56.957	58.57	60.807	70.741	78.731	59.706	51.969	72.643	60.428	63.971	72.652	57.688	54.989	80.138
		RPMI1640 +10%FBS	57.056	50.415	51.623	56.049	65.436	56.33	54.559	50.473	56.742	72.22	47.798	52.497	57.937	64.365	46.853	42.843	63.006	48.945	41.507	48.659	50.156	51.072	56	77.742	59.785	47.013	47.679	54.151	49.16	55.744	55.877	46.55	48.718	64.903	42.193	62.949	49.549	52.12	52.972	57.811	54.79	59.953	51.457	46.173	59.724	57.887	42.285
	vac8Δ/Δ	Spider	90.868	94.896	58.033	78.151	57.309	64.15	46.083	52.44	72.744	57.572	68.142	63.939	47.674	57.266	73.003	69.198	62.748	47.763	61.938	84.314	70.647	59.894	69.682	90.876	62.326	72.322	82.025	70.507	71.43	72.128	63.856	104.881	79.567	55.128	86.363	71.144	66.123	59.818	60.769	74.128	73.884	80.17	63.623	50.407	61.513	57.129	72.784
		RPMI1640 +10%FBS	91.397	65.189	68.613	75.04	97.889	66.04	82.734	72.396	91.787	101.474	77.149	80.105	90.198	82.891	99.712	59.064	92.48	72.73	77.941	82.927	95.505	75.243	66.992	80.409	87.636	93.317	90.059	94.724	77.294	82.822	89.518	53.87	62.873	71.703	77.858	71.845	55.223	72.323	80.643	69.089	66.423	82.136	57.04	66.718	72.419	66.439	65.188
[truncated: 3 more columns]

## Sheet: Fig 7e
	time (h)	Length (mm)
		SC5314			vam6Δ/Δ			vac8Δ/Δ
Width	24 h	0.39	0.35	0.34	0.12	0.13	0.15	0.27	0.3	0.3
	48 h	0.88	0.89	0.86	0.53	0.5	0.46	0.33	0.59	0.53
	120 h	3.47	3.41	3.41	1.36	1.9	1.39	2.71	2.72	2.59
Depth	24 h	4.08	3.87	4.02	3.45	3.38	3.53	3.93	3.95	3.75
	48 h	5.71	5.74	5.79	4.6	4.59	4.71	4.8	4.72	4.55
	120 h	11.98	11.83	11.92	7.09	7.84	6.54	10.35	10.92	9.96

## Sheet: Fig 7i-3 hours
Strains	SC5314	vam6Δ/Δ	vac8Δ/Δ
% of PI+ cells	24.32	4.21	8.08
	12.12	4.82	9.86
	13.6	6.58	14.06
	24.29	10.42	10.17
	16.33	5.66	24.49

## Sheet: Fig 7j-6 hours
Strains	SC5314	vam6Δ/Δ	vac8Δ/Δ
% of PI+ cells	13.24	7.69	14.81
	20.48	7.62	15.56
	37.93	14.06	20
	36.51	12.07	12.86
	21.98	9.38	17.19

## Sheet: Fig 7k
Days post infection	Number of survival mouse
	SC5314	vac8Δ/Δ
0	10	10
3	10
6	8
7	5	10
8	1	8
9		7
11		5
13		4
16		3
21		2

## Sheet: Fig 7l-CFU in kidney
Strains	SC5314	vac8Δ/Δ
Log10(CFU/g)	5.56289	4.76436
	5.89332	5.18367
	4.82301	6.07449
	5.53938	5.73887
	5.93533	4.75027

## Sheet: Fig 7n-hyphal length in kidney
Strains	SC5314	vac8Δ/Δ
Hyphal length (μm)	50.498	122.182
	27.599	23.181
	48.344	58.275
	28.43	43.664
	36.067	32.098
	38.823	40.581
	32.528	48.702
	30.282	40.32
	43.542	39.675
	27.523	51.919
	37.935	49.137
	26.066	52.079
	58.339	30.909
	52.43	23.114
	29.721	24.961
	73.306	24.989
	34.799	32.274
	65.809	27.434
	48.273	31.782
	24.744	60.186
	42.327	34.347
	76.7	42.997
	29.199	29.574
	59.318	25.378
	49.872	29.784
	48.797	62.489
	48.612	36.496
	42.236	51.953
	90.179	42.112
	77.695	44.495
	36.739	41.78
	70.306	19.072
	65.07	36.545
	60.649	42.1
	52.263	21.272

## Sheet: Fig 7p-CFU of skin
Strains	SC5314	vac8Δ/Δ
Log10(CFU/cm2)	4.31129	4.43643
	4.38108	4.33204
	4.79988	4.18428
	4.19821	4.55825
	4.40726	4.76808

[truncated: 1 more sheets: Fig 7r-hyphal length in skin]
