# Supplementary material for: The vacuolar fusion regulated by HOPS complex promotes hyphal initiation and penetration in Candida albicans
Source: Nat Commun. 2024 May 16;15:4131. doi: 10.1038/s41467-024-48525-5 (PMC11099166; doi:10.1038/s41467-024-48525-5)
Supplement: Supplementary file 12 — Source Data [file 41467_2024_48525_MOESM12_ESM.zip › Source Data of Supplementary Figure 2.xlsx]

## Sheet: Fig S2q-RPMI1640+10%FBS
Strains	SC5314	vam6Δ/Δ	vps41Δ/Δ	ypt72Δ/Δ	vam6Δ/ΔVAM6	vps41Δ/ΔVPS41	ypt72Δ/ΔYPT72
Hyphal length (μm)	121.789	62.799	70.018	62.086	67.712	110.372	105.439
	101.525	69.068	63.774	51.56	77.069	116.533	94.728
	84.257	53.807	73.463	63.749	86.05	124.419	108.108
	97.847	51.259	48.034	42.616	62.332	72.209	104.601
	112.602	63.222	70.134	45.325	85.943	95.543	108.539
	79.79	56.472	59.965	51.346	82.208	123.136	123.726
	92.716	69.498	67.63	52.676	74.411	90.261	99.003
	50.82	75.859	32.196	59.401	72.153	86.179	118.366
	111.61	58.532	53.18	40.896	89.213	127.225	112.836
	130.686	67.779	61.677	60.928	83.573	68.003	91.306
	71.851	53.632	45.562	48.221	96.047	109.5	115.546
	97.04	49.51	61.676	57.974	93.561	105.945	111.684
	45.104	32.339	61.391	45.498	99.867	0	62.493
	80.687	70.623	65.819	41.643	64.504	81.895	77.183
	111.506	70.919	27.443	54.379	112.063	68.951	77.85
	101.046	66.709	37.779	31.475	107.037	82.853	99.666
	78.9	63.744	39.88	36.131	82.778	121.417	99.567
	66.994	5.067	68.76	43.983	98.427	112.502	103.811
	70.169	45.147	67.623	49.889	80.211	104.219	105.264
	63.786	56.21	43.904	49.171	87.722	98.928	74.236
	103.252	36.672	59.02	41.558	74.271	89.761	89.996
	87.292	38.977	50.602	37.562	65.82	71.718	73.929
	82.151	65.688	47.855	61.643	104.291	116.384	94.14
	86.112	61.373	43.78	49.767	91.94	103.744	79.931
	72.032	47.599	45.445	50.491	71.994	80.829	90.081
	71.673	44.329	52.433	55.233	88.09	120.338	114.278
	68.513	53.983	81.355	73.199	77.425	96.89	82.823
	79.294	42.28	40.687	50.352	58.571	116.718	105.746
	68.882	71.125	59.635	39.117	92.888	126.232	66.425
	73.607	68.213	69.853	44.87	96.818	119.871	102.152
	103.903	32.414	65.01	56.437	82.953	104.047	84.649
	82.567	72.581	56.393	43.657	98.427	75.929	91.936
	91.117	73.165	73.922	76.548	70.139	110.696	73.21
	72.661	66.128	40.555	52.84	92.948	100.315	71.532
	121.223	60.483	59.313	58.774	84.067	128.41	94.169
	96.721	31.166	65.532	34.186	81.642	88.091	65.127
	120.281	36.156	48.984	42.514	65.952	100.227	110.348
	105.541	43.132	45.909	41.45	112.894	109.141	112.864
	103.11	52.442	34.953	30.574	77.753	103.466	100.199
	108.34	43.204	63.599	50.449	105.781	85.566	107.854
	122.242	34.349	64.5	69.468	62.076	87.866	124.204
	89.361	28.114	57.332	41.949	72.528	120.303	78.595
	96.932	58.143	77.504	62.98	78.018	117.502	108.345
	91.736	39.041	72.891	44.113	88.018	122.478	78.069
	91.423	38.617	57.958	46.622	84.076	120.507	99.726
	73.423	38.789	62.395	65.566	77.534	100.177	118.099
	93.786	42.355	74.482	54.078	73.826	121.376	80.199
	75.528	36.881	60.803	46.872	92.802	104.632	69.341
	93.532	53.61	66.178	49.699	69.933	98.713	74.555
	116.827	67.138	75.332	33.86	64.943	92.742	66.084

## Sheet: Fig S2q-Spider
Strains	SC5314	vam6Δ/Δ	vps41Δ/Δ	ypt72Δ/Δ	vam6Δ/ΔVAM6	vps41Δ/ΔVPS41	ypt72Δ/ΔYPT72
Hyphal length (μm)	111.413	87.315	54.618	65.481	104.505	89.175	110.139
	98.503	75.903	67.741	73.354	95.518	96.338	91.593
	101.685	74.537	56.975	39.537	117.45	95.913	75.154
	84.706	47.774	71.248	38.859	139.143	95.027	80.936
	113.304	55.955	71.467	79.548	93.493	76.001	127.624
	126.68	72.803	42.081	38.562	109.279	50.212	99.534
	91.288	81.609	62.198	63.184	82.213	98.282	110.165
	73.033	1.379	77.46	70.464	102.365	110.972	101.837
	50.646	53.694	73.426	55.517	107.142	96.898	94.217
	84.967	78.122	65.081	62.025	95.289	113.848	90.705
	72.948	70.24	75.687	51.197	121.392	123	96.099
	59.14	52.381	44.565	49.337	115.402	112.971	88.549
	77.281	85.302	44.542	62.625	86.616	111.41	80.173
	95.93	72.573	48.117	67.005	110.027	78.671	111.501
	85.924	42.675	46.994	66.913	92.217	97.363	116.777
	78.911	49.596	58.965	78.906	108.883	102.86	117.662
	86.146	68.809	61.082	81.784	76.781	102.119	107.88
	107.745	58.183	66.338	59.061	106.694	118.947	127.72
	101.489	65.769	84.46	43.665	107.279	58.161	101.597
	94.306	89.273	52.972	58.924	97.792	135.467	123.497
	94.768	56.498	45.09	49.225	65.041	93.648	104.645
	69.937	63.682	67.063	69.258	120.976	85.305	110.393
	81.938	67.113	63.443	49.736	118.38	131.124	113.495
	90.939	55.377	89.841	65.729	91.781	88.449	106.889
	100.408	51.771	56.587	48.622	115.121	112.05	81.489
	115.947	46.814	47.212	81.737	96.553	105.912	113.748
	103.779	59.737	44.611	74.779	49.444	73.098	117.992
	96.931	69.124	71.022	77.319	95.027	106.683	85.127
	115.27	78.759	9.35	64.939	91.152	119.806	107.81
	126.155	43.855	50.035	59.987	79.467	97.392	87.481
	106.518	43.923	68.935	47.638	59.111	128.197	84.77
	134.783	54.044	58.851	27.4	113.842	103.308	92.4
	102.116	52.418	79.535	64.894	94.441	125.774	109.401
	60.391	68.052	44.106	62.252	92.777	131.893	91.056
	72.68	85.768	64.191	51.662	99.79	80.705	84.285
	104.861	52.566	65.266	78.038	72.38	115.228	119.001
	63.101	75.111	87.099	70.658	112.571	106.154	92.086
	76.209	57.009	60.312	67.304	76.497	90.988	111.406
	77.115	58.418	70.482	48.194	100.629	62.304	126.378
	92.545	74.602	52.452	74.638	95.095	100.749	127.777
	82.768	61.879	49.323	54.993	107.837	99.027	120.735
	87.716	53.56	41.577	66.943	129.575	102.581	101.419
	76.806	52.467	40.995	55.63	121.915	123.329	124.19
	65.215	45.671	47.739	66.789	111.928	82.514	85.707
	94.956	54.613	72.506	54.288	113.017	97.067	117.263
	92.283	49.876	59.571	63.119	106.608	88.335	90.682
	97.274	39.207	75.48	72.744	110.98	115.004	85.776
	99.085	53.994	55.55	70.394	106.225	90.042	112.715
	111.858	55.983	67.75	57.177	127.196	99.305	118.338
	76.614	67.304	51.872	48.904	90.512	86.951	116.008

## Sheet: Fig S2r-RPMI1640+10%FBS
Strains	Length (mm)
	Width			Depth
SC5314	11.668	11.025	10.036	3.25	3.54	2.307
vam6Δ/ΔVAM6	9.57	9.256	9.228	2.799	2.794	2.347
vps41Δ/ΔVPS41	8.672	8.97	9.046	3.117	2.855	2.168
ypt72Δ/ΔYPT72	10.028	9.752	9.828	3.658	3.356	2.605

## Sheet: Fig S2r-Spider
Strains	Length (mm)
	Width			Depth
SC5314	15.012	14.175	14.513	5.228	5.813	4.684
vam6Δ/ΔVAM6	12.912	14.212	13.816	2.695	2.695	2.849
vps41Δ/ΔVPS41	11.06	10.253	11.053	4.272	3.628	3.717
ypt72Δ/ΔYPT72	12.636	12.281	13.599	5.1	3.945	4.487
