# Supplementary material for: The vacuolar fusion regulated by HOPS complex promotes hyphal initiation and penetration in Candida albicans
Source: Nat Commun. 2024 May 16;15:4131. doi: 10.1038/s41467-024-48525-5 (PMC11099166; doi:10.1038/s41467-024-48525-5)
Supplement: Supplementary file 12 — Source Data [file 41467_2024_48525_MOESM12_ESM.zip › Source Data of Supplementary Figure 3.xlsx]

## Sheet: Fig S3a-3 hours
Strains	SC5314	vam6Δ/ΔVAM6	vps41Δ/ΔVPS41	ypt72Δ/ΔYPT72
% of PI+ cells	17.1429	17.6471	14.4578	12.2807
	14.9254	14.5161	13.7405	16.9643
	16.8421	16.6667	16.0377	12.3967

## Sheet: Fig S3a-6 hours
Strains	SC5314	vam6Δ/ΔVAM6	vps41Δ/ΔVPS41	ypt72Δ/ΔYPT72
% of PI+ cells	23.2759	18.5714	21.6749	19.0909
	28.6957	18.75	23.5294	22.5352
	27.6923	26.6667	27.2727	21.25

## Sheet: Fig S3c
Days post infection	Survival proportions
	SC5314	vam6Δ/ΔVAM6	vps41Δ/ΔVPS41	ypt72Δ/ΔYPT72
0	100	100	100	100
3		90	90	90
4				70
5				50
6	80	80	60	40
7	50	40	10	0
8	0	10	0
9		0

## Sheet: Fig S3d-CFU of kidneys
Strains	SC5314	vam6Δ/ΔVAM6	vps41Δ/ΔVPS41	ypt72Δ/ΔYPT72
Log10(CFU/g)	6.11162	5.65906	5.97081	4.9258
	5.70734	5.99969	6.04941	5.54413
	6.3937	5.58331	5.8096	5.88177
	5.47591	5.50798	6.21287	5.72569
	5.6686	5.9414	6.02063	6.07282

## Sheet: Fig 3e-hyphal length in kidneys
Strains	SC5314	vam6Δ/ΔVAM6	vps41Δ/ΔVPS41	ypt72Δ/ΔYPT72
Hyphal length (μm)	80.781	99.539	72.774	34.243
	61.972	42.444	36.477	30.239
	37.478	29.845	70.128	37.656
	61.019	50.333	43.987	48.709
	67.74	29.802	56.884	54.318
	33.503	34.03	42.213	63.145
	34.449	51.818	63.746	50.556
	73.339	37.808	49.995	53.217
	64.742	63.572	47.722	54.471
	46.624	54.589	52.861	53.631
	50.169	53.981	50.374	45.289
	52.105	45.742	50.228	40.923
	71.879	34.245	40.695	45.155
	58.776	55.859	36.385	49.5
	105.912	49.908	60.442	49.478
	59.968	83.179	41.192	41.915
	94.687	25.997	35.01	46.497
	76.082	40.437	47.586	36.784
	70.483	35.044	46.412	61.253
	56.344	54.877	49.259	55.717
	52.764	37.386	46.55	71.695
	41.586	51.019	38.376	43.812

## Sheet: Fig S3g-CFU of skin
Strains	SC5314	vam6Δ/ΔVAM6	vps41Δ/ΔVPS41	ypt72Δ/ΔYPT72
Log10(CFU/cm2)	5.08195	5.42827	4.69086	4.23969
	4.13962	4.41127	4.55684	4.89391
	4.37149	3.84698	4.67707	6.36364
	4.49951	4.01681	6.24314	4.12592
	4.61642	4.6087	4.18925	3.70095

## Sheet: Fig S3i-hyphal length in skin
Strains	SC5314	vam6Δ/ΔVAM6	vps41Δ/ΔVPS41	ypt72Δ/ΔYPT72
Hyphal length (μm)	51.93	42.166	56.432	50.722
	68.057	30.176	26.93	42.467
	55.227	41.828	34.609	50.618
	36.89	40.984	34.196	38.132
	63.787	35.271	51.118	64.47
	56.536	39.856	35.806	34.191
	26.909	46.716	24.213	46.478
	48.906	36.933	28.24	38.246
	61.463	41.72	28.649	35.654
	31.623	43.873	31.158	25.319
	37.373	44.387	41.088	70.177
	42.24	45.635	40.696	31.365
	29.905	37.307	35.536	28.85
	37.167	36.693	38.053	29.679
	34.058	29.572	47.327	48.538
	31.742	26.81	39.752	33.654
	37.952	38.718	56.449	24.65
	33.353	46.075	34.075	35.086
	23.801	51.429	35.138	65.852
	45.384	41.217	31.351	32.913
