# Supplementary material for: The vacuolar fusion regulated by HOPS complex promotes hyphal initiation and penetration in Candida albicans
Source: Nat Commun. 2024 May 16;15:4131. doi: 10.1038/s41467-024-48525-5 (PMC11099166; doi:10.1038/s41467-024-48525-5)
Supplement: Supplementary file 12 — Source Data [file 41467_2024_48525_MOESM12_ESM.zip › Source Data of Supplementary Figure 4.xlsx]

## Sheet: Fig S4a
Strains	SC5314	vam6Δ/Δ	vps41Δ/Δ	ypt72Δ/Δ
Width (mm)	7.273	7.226	7.398	7.406
	6.077	5.89	5.697	5.71
	6.457	6.839	6.647	6.839
Strains	SC5314	vam6Δ/ΔVAM6	vps41Δ/ΔVPS41	ypt72Δ/ΔYPT72
Width (mm)	7.406	7.885	7.978	6.976
	7.216	7.029	8.356	6.847
	7.029	7.599	7.788	7.596

## Sheet: Fig S4e
without HUVEC, 1.5 hours
Genes	2^(-ΔΔCt)
	SC5314			vam6Δ/Δ			vps41Δ/Δ			ypt72Δ/Δ
ALS1	1.18	1.11	1.08	1.29	1.21	1.25	0.65	0.74	0.78	0.51	0.54	0.55
ALS3	62.18	70.59	69.63	70	80.12	76.5	37.97	39.62	43.4	22.1	27.19	23.47
ALS5	0.65	0.61	0.6	0.29	0.37	0.36	0.66	0.68	0.68	0.61	0.76	0.63
HWP1	1606.92	1767.42	1710.49	1807.54	1903.23	1932.21	1184.44	1335.7	1399.01	794.95	943.57	1037.71
ECE1	3290.44	3025.7	3033.59	2487.09	2553.25	2396.54	1838.46	1845.84	1806.83	1411.7	1292.47	1541.62
SAP2	0.08	0.12	0.11	0.12	0.11	0.12	0.09	0.1	0.09	0.05	0.07	0.05
SAP6	4.89	4.95	5.28	5.62	7.51	6.87	4.88	5.91	6.23	1.83	1.87	2
without HUVEC, 3 hours
Genes	2^(-ΔΔCt)
	SC5314			vam6Δ/Δ			vps41Δ/Δ			ypt72Δ/Δ
ALS1	1.11	1.1	1.26	1.11	1.08	1.13	0.99	0.93	1.01	0.81	0.72	0.81
ALS3	79.1	82.61	58.37	83.04	79.48	74.31	50.05	50.98	53.36	44.66	41.35	42.86
ALS5	0.74	0.92	0.7	0.48	0.5	0.48	0.8	0.68	0.85	0.73	0.83	0.89
HWP1	1172.38	1175.82	1055.7	1352.24	1390.43	1331.97	1215.39	1250.26	1160.03	878.28	1074.2	1176.15
ECE1	3594.58	3617.5	3520.11	2122.59	2230.67	2196.33	2077.87	2275.93	2322.52	2105.45	2176.3	1852.46
SAP2	0.25	0.25	0.2	0.33	0.35	0.34	0.26	0.26	0.26	0.15	0.18	0.17
SAP6	1.55	1.73	1.99	3.62	3.55	3.63	4.14	3	3.89	1.58	1.65	1.41
co-incubation, 1.5 hours
Genes	2^(-ΔΔCt)
	SC5314			vam6Δ/Δ			vps41Δ/Δ			ypt72Δ/Δ
ALS1	1.12	1.16	1.15	1.2	1.27	1.22	0.66	0.7	0.62	0.65	0.65	0.61
ALS3	81.65	68.74	80.16	100.09	112.59	104.57	56.55	56.82	44.92	40.03	37.26	38.07
ALS5	0.48	0.63	0.47	0.38	0.33	0.35	0.55	0.57	0.61	0.66	0.73	0.7
HWP1	1464.01	1472.58	1412.54	2255.4	2201.11	2115.08	1776.64	1616.23	1640.69	861.14	1015.57	1035.04
ECE1	3567.67	3162.41	3845.69	3214.57	3092.56	3014.81	2274.82	2290.97	2065.77	1654.26	1830.87	1660.33
SAP2	0.12	0.1	0.12	0.18	0.21	0.18	0.12	0.13	0.12	0.12	0.12	0.1
SAP6	22.14	26.22	20.52	25.88	28.29	29.26	13.42	17.61	18.12	9.94	6.63	6.9
co-incubation, 3 hours
Genes	2^(-ΔΔCt)
	SC5314			vam6Δ/Δ			vps41Δ/Δ			ypt72Δ/Δ
ALS1	0.99	1	0.8	2.05	1.85	0.82	0.93	0.87	1.15	1.02	0.98	0.86
ALS3	94.96	88.49	90.6	135.15	138.98	54.67	64.84	60.11	73.03	55.72	50.33	53.55
ALS5	0.66	0.6	0.31	0.55	0.49	0.79	0.62	0.58	1	0.75	0.96	0.69
HWP1	1425.51	1383.09	1336.96	1891.32	2080.25	550.51	1056.25	1093.02	1236.19	999.9	870.12	655.99
ECE1	2882.57	2685.22	2701.93	2151.76	1992.78	861	1400.57	1477.79	1715.02	1271.02	1115.35	1099.58
SAP2	0.22	0.18	0.22	0.42	0.21	0.18	0.23	0.24	0.26	0.21	0.19	0.16
SAP6	3.28	3.27	3.56	9.39	6.48	6.01	8.64	8.01	13.86	3.72	4.24	3.74

## Sheet: Fig S4f
Time (h)	OD600
	SC5314	vam6Δ/Δ	vps41Δ/Δ	ypt72Δ/Δ
0	0.1	0.1	0.1	0.1
2	0.25	0.2	0.17	0.15
4	0.63	0.52	0.43	0.48
6	2.2	1.85	1.55	1.75
8	6.2	5.1	4.1	5
10	15	14.4	12.8	12
12	18	19	18.5	19.5
24	21.5	20.5	21.5	21

## Sheet: Fig S4g-RPMI1640+10%FBS
Concentration of Rapamycin	0 nM	2.5 nM	5 nM	10 nM	15 nM	20 nM
Hyphal length (μm)	123.068	54.648	45.639	49.75	61.244	45.427
	83.244	62.201	54.171	37.576	34.645	34.909
	98.853	71.31	58.286	24.822	26.238	30.003
	59.215	76.323	69.562	47.22	54.82	45.106
	52.56	73.438	82.836	53.437	31.242	35.217
	93.631	69.375	45.311	58.713	48.38	34.037
	108.674	51.935	56.938	49.819	54.577	38.288
	98.149	71.509	72.417	50.47	43.234	47.281
	70.841	81.188	61.289	34.576	52.627	53.586
	85.692	63.278	65.474	43.033	50.856	32.015
	65.303	66.94	51.342	57.629	40.609	31.809
	97.609	41.588	55.535	54.742	46.065	20.042
	84.826	78.877	56.622	62.278	33.037	41.236
	83.578	73.409	60.559	69.041	38.105	29.478
	122.118	67.488	67.29	51.143	51.885	48.803
	102.348	69.068	52.846	64.371	36.188	29.651
	75.848	70.293	65.09	43.788	22.908	37.134
	86.462	64.804	44.793	52.956	55.814	53.715
	38.554	76.909	49.451	48.934	50.415	36.692
	96.303	51.179	56.136	40.96	46.233	50.609
	83.524	70.15	58.419	47.598	38.368	18.501
	64.417	59.743	54.681	52.652	41.416	21.682
	83.803	61.364	49.864	32.498	52.765	39.908
	58.863	53.18	32.126	33.547	49.151	21.31
	101.353	60.762	43.448	47.614	44.425	35.513
	78.628	62.881	65.358	46.794	40.99	38.285
	91.802	51.359	69.828	49.664	40.488	38.303
	86.802	65.204	46.957	78.372	53.602	49.505
	42.916	82.568	79.18	59.337	45.719	31.85
	66.561	52.804	70.644	42.176	58.952	39.031

## Sheet: Fig S4g-Spider
Concentration of Rapamycin	0 nM	2.5 nM	5 nM	10 nM	15 nM	20 nM
Hyphal length (μm)	41.111	69.451	49.805	38.192	20.491	35.521
	113.154	65.858	45.69	40.302	27.345	21.778
	99.246	56.228	56.647	40.111	29.078	26.851
	54.197	30.433	60.451	28.44	43.928	16.227
	53.825	50.941	51.351	33.677	35.924	27.519
	65.723	59.012	41.862	21.842	30.356	21.847
	71.605	40.372	48.401	37.15	19.137	35.86
	69.95	44.112	46.606	42.303	31.068	25.441
	89.549	54.561	45.367	42.465	27.941	42.797
	85.741	48.243	61.215	39.947	57.854	48.804
	60.78	41.586	36.173	46.167	26.492	21.315
	74.553	48.696	60.482	51.384	39.521	35.38
	79.836	51.5	53.467	19.668	40.42	23.886
	94.237	62.551	40.615	39.649	38.873	35
	87.649	36.344	25.217	42.919	28.407	37.626
	115.99	56.595	27.062	56.08	37.063	45.234
	90.309	52.896	49.375	35.42	29.528	27.544
	70.916	50.584	43.203	41.771	41.291	12.224
	74.059	57.819	42.828	44.946	33.826	18.527
	67.131	32.826	62.099	25.022	49.084	23.834
	36.566	50.493	55.271	28.967	40.841	34.109
	97.372	48.648	39.083	32.265	34.273	30.108
	63.713	52.523	26.43	30.797	45.537	22.689
	74.73	46.246	47.646	35.425	44.897	55.876
	67.549	38.407	45.832	31.404	22.81	17.976
	90.151	48.501	47.296	38.95	42.237	36.809
	88.795	43.544	34.883	38.903	54.287	11.95
	89.358	45.727	43.849	42.697	32.912	44.803
	98.34	54.401	57.128	64.26	39.218	33.232
	73.493	48.486	23.709	29.463	22.446	46.727
