# Supplementary material for: The vacuolar fusion regulated by HOPS complex promotes hyphal initiation and penetration in Candida albicans
Source: Nat Commun. 2024 May 16;15:4131. doi: 10.1038/s41467-024-48525-5 (PMC11099166; doi:10.1038/s41467-024-48525-5)
Supplement: Supplementary file 12 — Source Data [file 41467_2024_48525_MOESM12_ESM.zip › Source Data of Supplementary Figure 5.xlsx]

## Sheet: Fig S5d-Spider+10mMCaCl2
Spider+10 mM CaCl2
		length of C (mm)													length of P (mm)
0.5% Agar	SC5314	2.892	2.507	2.899	3.28	4.82	4.82	3.67	3.66	2.507	2.7	1.735	2.573	3.837	3.587	2.7	2.727	3.86	3.86	4.44	4.63	2.51	4.049	4.049	4.054	4.473	4.865
	vam6Δ/Δ	2.7	3.278	3.091	3.48	2.71	3.28	3.28	3.47	2.314	2.507	2.121	3.091	0.861	1.928	0.964	0.983	2.12	2.18	2.47	1.54	0.98	1.555	1.157	1.35	1.928	3.152
	vps41Δ/Δ	2.314	2.892	2.727	2.51	2.9	3.09	3.86	2.7	2.13	2.314	1.543	2.322	0.634	1.35	0.964	0.771	2.31	1.74	2.7	1.74	0.96	1.35	1.543	1.404	1.157	2.518
	ypt72Δ/Δ	2.7	3.492	3.109	3.09	2.7	2.31	3.66	3.66	2.892	1.746	1.735	2.314	0.617	1.363	0.771	0.61	2.51	2.32	2.18	1.54	1.74	1.157	1.543	2.156	2.121	3.109
1% Agar	SC5314	2.7	2.514	2.706	3.48	2.89	2.89	2.51	2.51	3.085	5.013	3.476	3.519	3.238	4.242	3.664	3.659	4.24	4.05	4.44	4.82	4.63	3.857	3.471	3.085	4.247	3.985
	vam6Δ/Δ	2.899	2.706	2.7	3.48	2.51	2.51	2.12	2.54	3.085	3.284	3.664	3.085	1.163	1.555	1.363	1.746	1.93	1.75	1.93	1.55	1.54	0.386	0.964	0.771	1.173	2.569
	vps41Δ/Δ	2.314	2.892	2.507	2.89	1.93	2.31	2.9	2.92	3.085	3.085	3.664	3.876	1.073	1.157	0.964	1.555	1.54	1.54	1.36	1.74	1.93	0.578	0.964	0.578	1.35	2.514
	ypt72Δ/Δ	2.899	2.706	2.322	2.7	3.09	2.71	2.9	2.31	3.471	3.284	2.7	4.049	1.365	1.091	1.746	1.173	1.74	1.74	1.54	1.74	2.12	0.578	0.983	0.386	1.157	2.892
2% Agar	SC5314	3.669	3.471	3.301	2.51	2.31	3.28	3.28	2.89	4.012	3.284	4.632	3.301	3.11	2.892	2.899	3.091	4.05	4.05	3.67	4.43	3.86	4.047	4.09	3.476	4.628	4.01
	vam6Δ/Δ	3.471	3.085	3.091	2.89	3.28	3.09	2.12	3.28	3.692	3.471	4.35	3.278	3.915	0.771	0.771	0.983	1.74	1.75	1.35	1.17	1.54	0.308	0.964	0.771	0.795	1.214
	vps41Δ/Δ	3.284	3.091	2.899	3.66	2.71	3.28	2.7	2.51	3.399	3.857	4.242	4.049	2.287	0.795	0.771	0.964	1.35	1.35	1.74	1.16	1.36	0.615	0.771	0.578	0.695	0.9
	ypt72Δ/Δ	3.085	3.091	2.892	3.09	2.71	3.66	2.51	2.9	4.308	4.821	4.628	3.684	4.415	0.578	0.795	0.578	1.54	1.36	1.91	1.16	1.35	0.308	1.173	0.771	0.695	1.269

## Sheet: Fig S5e-RPMI1640+10% FBS
RPMI1640+10% FBS
		length of C (mm)							length of P (mm)
0.5% Agar	SC5314	4.811	5.89	5.88	6.148	2.121	2.507	3.492	8.286	7.45	8.56	6.415	7.488	8.471	8.185
	vam6Δ/Δ	5.086	4.455	4.277	5.643	2.514	1.928	2.727	4.819	5.346	5.353	4.761	4.664	6.465	3.975
	vps41Δ/Δ	2.94	2.95	4.539	4.544	2.121	2.322	1.938	4.811	4.544	4.811	4.285	2.95	2.892	3.085
	ypt72Δ/Δ	3.752	4.01	5.079	4.552	2.514	2.322	3.091	4.811	5.613	4.907	4.819	2.741	3.827	4.242
1% Agar	SC5314	3.752	3.75	4.819	3.742	2.314	2.514	2.314	6.613	7.489	7.903	7.489	7.999	8.291	7.408
	vam6Δ/Δ	4.277	2.94	3.742	3.742	3.085	2.514	2.7	3.742	3.516	4.819	4.552	4.485	4.644	4.958
	vps41Δ/Δ	3.219	3.752	2.94	3.475	3.091	2.727	2.892	4.277	3.219	4.018	4.544	2.507	3.278	2.573
	ypt72Δ/Δ	3.742	3.219	3.208	3.485	2.346	2.13	2.615	4.552	4.285	4.552	4.811	4.312	4.068	4.049
2% Agar	SC5314	4.819	5.639	4.01	5.079	2.7	2.507	2.322	7.888	6.421	6.825	6.825	7.906	8.135	7.773
	vam6Δ/Δ	4.01	3.475	4.285	3.485	2.507	2.706	2.322	3.123	4.01	4.277	4.018	3.471	3.669	3.139
	vps41Δ/Δ	3.208	3.475	3.208	3.475	2.706	1.928	2.507	3.219	3.742	4.277	3.752	1.928	1.899	1.928
	ypt72Δ/Δ	3.475	3.475	2.94	2.94	3.091	3.091	2.314	3.575	3.219	4.01	3.742	2.918	3.728	3.091
